# Supplementary material for: Factors Associated with Smoke-Free Pregnancy among Aboriginal and Torres Strait Women and Their Experience of Quitting Smoking in Pregnancy: A Mixed Method Cross-Sectional Study
Source: Int J Environ Res Public Health. 2021 Oct 26;18(21):11240. doi: 10.3390/ijerph182111240 (PMC8583423; doi:10.3390/ijerph182111240)
Supplement: Supplementary file 1 [file ijerph-18-11240-s001.zip]

Archive with 1 entries (1 files):
- ijerph-1377994-supplementary.pdf
